# Supplementary material for: Association between Diet Quality and Sarcopenia in Older Adults: Systematic Review of Prospective Cohort Studies
Source: Life (Basel). 2021 Aug 10;11(8):811. doi: 10.3390/life11080811 (PMC8399213; doi:10.3390/life11080811)
Supplement: Supplementary file 1 [file life-11-00811-s001.zip]

Archive with 1 entries (1 files):
- life-1310318-supplementary.pdf
